# Supplementary material for: Characterization of Clinical and Carrier Streptococcus agalactiae and Prophage Contribution to the Strain Variability
Source: Viruses. 2020 Nov 18;12(11):1323. doi: 10.3390/v12111323 (PMC7698700; doi:10.3390/v12111323)
Supplement: Supplementary file 1 [file viruses-12-01323-s001.zip]

Archive with 2 entries (2 files):
- Figure S1.eps
- Supplementary Tables.xlsx
