# Supplementary material for: Characterization of Clinical and Carrier Streptococcus agalactiae and Prophage Contribution to the Strain Variability
Source: Viruses. 2020 Nov 18;12(11):1323. doi: 10.3390/v12111323 (PMC7698700; doi:10.3390/v12111323)
Supplement: Supplementary file 1 [file viruses-12-01323-s001.zip › Supplementary Tables.xlsx]

## Sheet: Table S1
Table S1. List of primers.
Prophage group	PCR test for	Targeting gene	Primer name	Primer sequence (5´-3´)
A	Prophage markers	Prophage pi2 protein 39	Pi2_A_F	AGTAATAAAGCACATGAAGCGTC
			Pi2_A_R	TGGCAGAAAAAAACAAGGTCAC
		Phage terminase, large subunit	ptl_A_F	GCCACAATACCGTCAATCTTCTC
			ptl_A_R	CATTGGGATTGACCGTGTTC
B	Prophage markers	Integrase	Int_B_F	CGGTAATTTATCGTGCCAG
			Int_B_F_R	TGAACAACGGCATTATCCAA
		Phage infection protein	Pip_B_F	GTTTGAGCTCCCTGACTTGC
			Pip_B_R	TTTGATGAATACGGCTGCTG
	attL integration	Integrase	Int_B_F	CGGTAATTTATCGTGCCAG
		SSU ribosomal protein S4p (S9e)	S4p_B_R	TGAAGGTTCATTGACTCGCC
	attR integration	Phage infection protein	prof_B_R	CAATTCAACCATTTTTACCGATGAC
		FIG01115693: hypothetical protein	hyp_B_F	CTGGGTGGCTAACGTCTC
C	Prophage markers	Phage tail length tape-measure protein	Fib_C_F	TGGTGCAATAGCCACGATAA
			Fib_C_R	GCGTCAAAATTGTTGTTGATATGC
		Phage terminase, large subunit	Ptl_C_F	GGTATGAGGAGGCTGCTGAG
			Ptl_C_R	TTTACCTTTGGCCGTGATACC
	attL integration	Phage integrase	prof_C_R	CTTAAAAAAACAAACTCAATCACTCAG
		Late competence protein ComGF	ComGC_F/C_R	AGGATAAGAAGGTTAAAGCATTTACAC
	attR integration	Phage lysin, N-acetylmuramoyl-L-alanine amidase	prof_C_F2	AGTCTAATCAGTGGGTAGAAGATG
		Late competence protein ComGC	ComGF_F_F	AGCCAACAATTTTGTCAGTCC
D	Prophage markers	Phage tail length tape-measure protein	Fib_D_F	AATGCTGTTGCAGCTTCTTC
			Fib_D_R	ACGGTAGTCGTGTAAAAGGAC
		Phage terminase, large subunit	Ptl_D_F	CAAAAGAAAAGCTATCGATGTACC
			Ptl_D_R	CTGGGGTGGATTTGAATGTC
	attL1 integration	Integrase	prof_D_548_F	TTTGGAGCGTCAAATAATGCAAC
		tRNA-Ser-GGA	tRNA_D_548_F	GGAAAGCGTGTAGTCCCTAATG
	attR1 integration	Paratox	para_D_548_F	CCGTGGGAGATGTTAATGG
		FIG000325: clustered with transcription termination protein NusA	NusA_D_548_R	ATACTGAGCACATAGTCGCC
	attL2 integration	Mobile element protein, Phage integrase	prof_D_572_F	TTATGGCGGTTTTAGGATTGG
		Competence-specific sigma factor ComX	ComX_D_572_F	ATTAGTGGTGAACGTTTTGCG
	attR2 integration	Paratox	prof_D_572_R	GTTTAAAGAAGCGATTGAAAAAGG
		Hypothetical, related to broad specificity phosphatases COG0406	phos_D_572_R	CCATAGTTTGTAAAGTACGTCCAC
E	Prophage markers	Phage lysin, N-acetylmuramoyl-L-alanine amidase (EC 3.5.1.28)	Lys_E_F	TTTGGCTTGTTTTGGTTTCC
			Lys_E_R	ATGCTCTCAGGTCAGCTGGT
		Phage terminase, large subunit	Ptl_D_F	CAAAAGAAAAGCTATCGATGTACC
			Ptl_D_R	CTGGGGTGGATTTGAATGTC
	attL integration	Integrase	prof_E_F	TTGGTCATGAAAGTCCAGATATTACTC
		Na+/H+ antiporter	Na/H_E_R	CATTTTAGAAACGCTAGAAGATATGG
	attR integration	Phage-related protein	prof_E_R	TTGAAGACGAGGGCAAAGAG
		tRNA-Cys-GCA	tRNA_E_F	CTTGATCGTCGGTTCAAATCC
F	Prophage markers	Phage tail length tape-measure protein	Fib_F_F	GTCCCAAGAGCAACACCAAT
			Fib_F_R	GTCGTTGGGGTCTGGTAAGA
		Phage terminase, large subunit	Ptl_F_F	TGGTATATTCTGTCTTGTACGGC
			Ptl_F_R	ACAAGTTATCACACTTGCCTTC
	attL integration	Phage integrase	prof_F_F	GGCAATCTCTAGCAAAATAAAAAGG
		Late competence protein ComGF	ComGC_F/C_R	AGGATAAGAAGGTTAAAGCATTTACAC
	attR integration	Phage protein	prof_F_R	GCTAGTTCGTTAGTTTCTGCATC
		Late competence protein ComGC	ComGF_F_F	AGCCAACAATTTTGTCAGTCC
G	Prophage markers	Phage terminase	Pt_G_F	TTGCATAAAGGATTGAAAATCTTGC
			Pt_G_R	CCGTCTTGGCCAAACTTAATC
		Phage minor tail protein	Pmt_G_F	AGTAAGACGTTAGACCCAGAAG
			Pmt_G_R	CTTTCCATAGATGTACCCATCTTG
	attL integration	Mobile element protein, Phage integrase	prof_D_572_F	TTATGGCGGTTTTAGGATTGG
		Competence-specific sigma factor ComX	ComX_D_572_F	ATTAGTGGTGAACGTTTTGCG
H	Prophage markers	Phage terminase, small subunit	Pts_H_F	CACAATGGAAACATTGAACTGG
			Pts_H_R	GCCTTTCCTGTACTTGTGAC
		Phage tail fiber	Ptf_H_F	GCAGGAAATGGCTTGAGAC
			Ptf_H_R	CCGTCTGATACTCCACGC
	attL integration	Phage integrase	prof_F_F	GGCAATCTCTAGCAAAATAAAAAGG
		Late competence protein ComGF	ComGC_F/C_R	AGGATAAGAAGGTTAAAGCATTTACAC

## Sheet: Table S2
Table S2. GBS strains used in the study.
Strain	Serotype	CC	ST	Strain Source	Isolation site	Patient’s age	Group A	Group B	Group C	Group D	Group E	Group F	Group G	Group H
KMB-533	V	CC-1	ST-1	C	U		A	B
KMB-547	V	CC-1	ST-1	C	E	46	A	B
KMB-549	V	CC-1	ST-1	C	US	42	A	B
KMB-551	V	CC-1	ST-1	C	U	61	A	B
KMB-552	V	CC-1	ST-1	C	U	64	A	B
KMB-553	V	CC-1	ST-1	C	US	29	A	B
KMB-556	V	CC-1	ST-1	C	U	33	A	B
KMB-559	V	CC-1	ST-1	C	U	61	A	B
KMB-560	V	CC-1	ST-1	C	U	59	A	B
KMB-561	V	CC-1	ST-1	C	VS	30	A	B
KMB-562	V	CC-1	ST-1	C	VS	39	A	B
KMB-579	V	CC-1	ST-1	C	U	60	A	B
KMB-580	V	CC-1	ST-1	C	U	33	A	B
KMB-582	V	CC-1	ST-1	C	U	39	A	B
KMB-585	V	CC-1	ST-1	C	U	63	A	B
KMB-586	V	CC-1	ST-1	C	U	58	A	B
KMB-587	V	CC-1	ST-1	C	U	68	A	B
KMB-588	V	CC-1	ST-1	C	U	46	A	B
KMB-590	V	CC-1	ST-1	C	U	43	A	B
KMB-591	V	CC-1	ST-1	C	U	58	A	B
KMB-592	V	CC-1	ST-1	C	U	73	A	B
KMB-604	Ib	CC-1	ST-1	C	US	44	A	B
KMB-605	V	CC-1	ST-1	C	VS	18	A	B
KMB-640	V	CC-1	ST-1	C	U	53	A	B
KMB-641	V	CC-1	ST-1	C	U	48	A	B
KMB-644	V	CC-1	ST-1	C	U	69	A	B
KMB-646	V	CC-1	ST-1	C	U	69	A	B
KMB-658	V	CC-1	ST-1	C	U	64	A	B
KMB-661	V	CC-1	ST-1	C	U		A	B
KMB-664	V	CC-1	ST-1	C	U		A	B
KMB-666	III	CC-1	ST-1	C	U		A	B
KMB-674	V	CC-1	ST-1	C	VS		A	B
KMB-676	V	CC-1	ST-1	C	U		A	B
KMB-677	V	CC-1	ST-1	C	U		A	B
KMB-678	V	CC-1	ST-1	C	U
KMB-679	V	CC-1	ST-1	C	U		A	B
KMB-681	V	CC-1	ST-1	C	U		A	B
KMB-682	V	CC-1	ST-1	C	U		A	B
KMB-809	V	CC-1	ST-1	PS	VS	26	A	B
KMB-813	VI	CC-1	ST-1	PS	VS	29	A	B
KMB-843	V	CC-1	ST-1	PS	VS	37	A	B
KMB-862	V	CC-1	ST-1	PS	VS	29	A	B
KMB-868	V	CC-1	ST-1	PS	RVS	37	A	B
KMB-869	V	CC-1	ST-1	PS	VS	33	A
KMB-871	V	CC-1	ST-1	PS	RVS	37	A	B
KMB-878	V	CC-1	ST-1	PS	RVS	28	A	B
KMB-885	V	CC-1	ST-1	PS	RVS	36	A	B
KMB-889	V	CC-1	ST-1	PS	RVS	20	A	B						H
KMB-833	V	CC-1	ST-1401	PS	VS	25	A
KMB-861	V	CC-1	ST-1401	PS	RVS	22	A
KMB-564	V	CC-1	ST-1402	C	U	73	A
KMB-663	V	CC-1	ST-153	C	U		A	B
KMB-793	II	CC-12	ST-10	PS	RVS	24		B
KMB-840	II	CC-12	ST-10	PS	VS	32		B
KMB-841	II	CC-12	ST-10	PS	RVS	36		B
KMB-890	II	CC-12	ST-10	PS	RVS	24		B
KMB-650	Ib	CC-12	ST-12	C	U	28	A	B			E
KMB-659	II	CC-12	ST-12	C	U	69	A	B			E
KMB-665	II	CC-12	ST-12	C	U		A	B			E
KMB-675	II	CC-12	ST-12	C	U			B					G
KMB-844	II	CC-12	ST-12	PS	RVS	30	A	B					G
KMB-864	II	CC-12	ST-12	PS	VS	31	A	B
KMB-865	II	CC-12	ST-12	PS	RVS	30		B
KMB-877	II	CC-12	ST-12	PS	RVS	29		B			E
KMB-881	II	CC-12	ST-12	PS	RVS	37	A	B					G
KMB-887	II	CC-12	ST-12	PS	RVS	26		B			E
KMB-867	Ib	CC-12	ST-8	PS	RVS	28		B
KMB-534	III	CC-17	ST-17	C	U		A	B
KMB-589	III	CC-17	ST-17	C	U	42	A	B
KMB-638	III	CC-17	ST-17	C	U	89	A			D2
KMB-778	III	CC-17	ST-17	PS	RVS	27	A	B
KMB-796	III	CC-17	ST-17	PS	RVS	29				I2
KMB-798	III	CC-17	ST-17	PS	RVS	27	A
KMB-828	III	CC-17	ST-17	PS	VS	26	A
KMB-870	III	CC-17	ST-17	PS	RVS	32	A
KMB-872	III	CC-17	ST-17	PS	RVS	39	A			D2	E
KMB-876	III	CC-17	ST-17	PS	VS	20	A	B
KMB-879	III	CC-17	ST-17	PS	RVS	29						M
KMB-880	III	CC-17	ST-17	PS	RVS	32						M
KMB-884	III	CC-17	ST-17	PS	RVS	28	A							H
KMB-888	III	CC-17	ST-17	PS	RVS	27	A
KMB-643	IV	CC-17	ST-291	C	U	71
KMB-882	III	CC-17	ST-357	PS	RVS	33	A
KMB-645	III	CC-19	ST-154	C	U	67
KMB-546	III	CC-19	ST-19	C	VS	39	A			M3
KMB-548	III	CC-19	ST-19	C	VS	53	A		C	D1
KMB-581	III	CC-19	ST-19	C	U	47
KMB-583	III	CC-19	ST-19	C	U	76
KMB-673	III	CC-19	ST-19	C	U
KMB-779	V	CC-19	ST-19	PS	RVS	28	A		C
KMB-874	III	CC-19	ST-19	PS	RVS	30	A					M
KMB-668	III	CC-19	ST-27	C	U
KMB-669	II	CC-19	ST-28	C	U					M3
KMB-660	Ia	CC-23	ST-144	C	U
KMB-835	Ia	CC-23	ST-144	PS	RVS	27	A
KMB-842	Ia	CC-23	ST-144	PS	VS	32	A
KMB-875	Ia	CC-23	ST-144	PS	RVS	35
KMB-555	Ia	CC-23	ST-23	C	U	60	A
KMB-558	Ia	CC-23	ST-23	C	U	24	A
KMB-642	Ia	CC-23	ST-23	C	US	32	A
KMB-651	Ia	CC-23	ST-23	C	U	85	A
KMB-657	Ia	CC-23	ST-23	C	U	52	A
KMB-672	Ia	CC-23	ST-23	C	U
KMB-797	Ia	CC-23	ST-23	PS	RVS	26
KMB-860	III	CC-23	ST-23	PS	RVS	30
KMB-600	Ia	CC-23	ST-249	C	U	69
KMB-554	Ia	CC-23	ST-88	C	VS	54
KMB-649	Ia	CC-23	ST-88	C	U	57
KMB-662	Ia	CC-23	ST-88	C	U
KMB-891	III		ST-1065	PS	RVS	30
KMB-572	VII		ST-130	C	VS	41		B		D2	E
KMB-680	II		ST-22	C	U			B
KMB-557	Ia		ST-314	C	U	67	A	B
KMB-656	Ia		ST-314	C	U	64		B
KMB-799	IV		ST-459	PS	VS	19	A	B
KMB-873	IV		ST-459	PS	RVS	32	A	B		I2				H
KMB-886	IV		ST-459	PS	RVS	31	A	B	C	I1
KMB-584	III		ST-498	C	U	30	A			I1
KMB-863	V		ST-498	PS	VS	22	A
KMB-883	Ia		ST-498	PS	RVS	30
KMB-639	Ib		ST-6	C	VS	60		B				F
KMB-866	Ib		ST-6	PS	RVS	28		B				F
KMB-892	V		ST-760	PS	VS	32	A	B
Remarks
Strain source: C-Clinical; PS-Pregnancy Screening
Isolation site: E-Ejaculate; RVS-rectovaginal swab; U-urine, US-urethra swab, VS-vaginal swab

## Sheet: Table S3
Table S3. Sequenced GBS genomes.
Isolate	Sample origin	Sequencing platform	Average coverage	No. contigs	CC	ST	Serotype	Genome size (Mb)	%GC	No. of genes	CRISPR-Cas	Prophages	fsbA	fsbB	ssr1	bibA	lmb	PI	cylE	hylB	cfb	sodA	cspA	scpB	ponA	tet	erm	other resistance
KMB-533	C	MiSeq	305x	25	CC-1	ST-1	V	2.064	35.3	2042	2-A CRISPR1 (15)	A1, B1	3	x	x	x	2	PI-1/ PI-2a	5	10	5	1	7	x	4	tet(M)	erm(A)
KMB-562	C	MiSeq	359x	24	CC-1	ST-1	V	2.057	35.3	2036	2-A CRISPR1 (8)	A1, B1	3	3	x	x	2	PI-1/ PI-2a	5	10	5	1	7	x	4	tet(M)	erm(B)
KMB-679	C	NextSeq	185x	31	CC-1	ST-1	V	2.06	35.3	2058	2-A CRISPR1 (5)	A1, B1	3	3	3365	N1	2	PI-1/ PI-2a	5	10	5	1	7	N1	4	tet(M)	erm(B)
KMB-682	C	NextSeq	215x	25	CC-1	ST-1	V	2.059	35.3	2058	2-A CRISPR1 (12)	A1, B1	3	213	N1	N3	2	PI-1/ PI-2a	5	10	5	1	7	N1	4	tet(M)	erm(B)
KMB-885	PS	NextSeq	269x	23	CC-1	ST-1	V	2.094	35.2	2100	2-A CRISPR1 (7)	A1, B1	3	3	3379	N5	2	PI-1/ PI-2a	5	10	5	1	7	N1	24	tet(M)	erm(B)
KMB-889	PS	NextSeq	42x	29	CC-1	ST-1	V	2.189	35.3	2214	2-A CRISPR1 (11)	A1, B1, H	3	3	3380	N7	2	PI-1/ PI-2a	5	10	5	131	7	N1	4	tet(M)	erm(A)
KMB-833	PS	NextSeq	175x	25	CC-1	ST-1401	V	2.038	35.3	2034	2-A CRISPR1 (9)	A1	3	81	1197	N3	2	PI-1/ PI-2a	5	10	5	1	7	N1	4	tet(M)
KMB-861	PS	NextSeq	218x	25	CC-1	ST-1401	V	2.041	35.3	2039	2-A CRISPR1 (7)	A1	3	3	1198	N3	2	PI-1/ PI-2a	5	10	5	1	7	N1	4	tet(M)
KMB-564	C	NextSeq	220x	38	CC-1	ST-1402	V	2.089	35.4	2093	-	A2	3	3	I	N1	2	PI-1/ PI-2a	5	10	5	1	7	N1	4	tet(M)
KMB-890	PS	NextSeq	277x	39	CC-12	ST-10	II	1.992	35.2	1989	2-A CRISPR1 (13), 1-C CRISPR2 (4)	B	1	x	3381	N6	2	PI-1/ PI-2a	1	16	5	10	4	16	1
KMB-659	C	MiSeq	329x	54	CC-12	ST-12	II	2.167	35.4	2189	-	A2, B2, E	1	2	x	x	2	PI-1/ PI-2a	1	16	5	1	4	229	4	tet(O)	erm(A)
KMB-675	C	NextSeq	178x	61	CC-12	ST-12	II	2.166	35.3	2207	2-A CRISPR1 (16), 1-C CRISPR2 (11)	B2, G	1	2	3364	N2	2	PI-2a	1	N1	5	1	4	2	4	tet(O)	erm(B)
KMB-887	PS	NextSeq	213x	39	CC-12	ST-12	II	2.119	35.3	2145	2-A CRISPR1 (19), 1-C CRISPR2 (5)	B2, E	1	2	503	N2	2	PI-1/ PI-2a	1	16	5	1	4	16	4	tet(O)	erm(A)
KMB-534	C	MiSeq	332x	39	CC-17	ST-17	III	2.087	35.3	2075	2-A CRISPR1 (11)	A2, B2	7; 10	x	x	x	1	PI-2b	1	11	13	8	8	1	23	tet(O)	erm(B)	ant(6)-Ia, sat4A, aph(3')-II
KMB-884	PS	NextSeq	228x	40	CC-17	ST-17	III	2.069	35.5	2086	2-A CRISPR1 (6)	A2, H	7; 10	x	x	x	1	PI-1/ PI-2b	1	11	13	8	8	1	23	tet(M)
KMB-548	C	MiSeq	319x	46	CC-19	ST-19	III	2.149	35.5	2135	2-A CRISPR1 (13)	A1, C, D	1	1	x	103	2	PI-1/ PI-2a	1	x	1	1	1	6	4	tet(M)	erm(B)	sat4A, aph(3')-III, cat
KMB-642	C	MiSeq	300x	43	CC-23	ST-23	Ia	2.03	35.3	2026	2-A CRISPR1 (1)	A2	6	x	x	x	2	PI-2a	2	9	7	7	1	2	22	tet(M)		msr(D), mef(A)
KMB-797	PS	NextSeq	204x	25	CC-23	ST-23	Ia	2.059	35.3	2058	2-A CRISPR1 (12)		6	x	I	N4	2	PI-2a	2	9	7	7	1	2	22	tet(M)	erm(A)
KMB-639	C	MiSeq	354x	38		ST-6	Ib	2.081	35.3	2117	-	B1, F	1	2	x	x	x	PI-2a	129	4	5	1	348	x	154
KMB-572	C	MiSeq	434x	47		ST-130	VII	2.134	35.5	2156	2-A CRISPR1 (5), 1-C CRISPR2 (12)	B2, D, E	1	x	x	x	4	PI-2a	14	x	5	14	27	35	37		erm(T)
Remarks
Sample origin: PS-Pregnancy Screening
CRISPR-Cas: type of CRISPR-Cas system (No. of CRISPR repeats)
Virulence genes: allelic variants are numbered according to MLST database (http://pubmlst.org/sagalactiae); I-Incomplete allele; N- new allele, x not present
Other resistance genes: 1- msr(D), mef(A), 2- sat4A, 3- aph(3')-III, 4- cat1, 5- tet(L), 6- ant(6)-Ia

## Sheet: Table S4
Table S4. Characterization of prophages from sequenced GBS genomes.
Prophage group	Prophage sub-group	Host name	Host ST	Host serotype	Genome size (bp)	% GC	No. of Genes	No. of Lysogeny genes	No. of Replication genes	No. of Regulation genes	Integrase	Terminase	No. of Head genes	No. of Toxin genes	T-A systems	Virulence and host fitness genes	No. of Tail genes	No. of Lysis genes	Holin	Endolysin	Phage status	Inzertion site	The most related phage (cov/ max similarity)	The most related Javan phage (cov/ max similarity)	Induction
A	A1	KMB-533	ST-1	V	40029	42.6	41	2	5	3	Resolvase	Large + Small	7	3	Phd/Doc	Clp protease; DNA(cytosine-5-)-methyltransferase; Adenine specific methyltransferase	6	2	Class I	1 (acetylglucosaminidase, amidase, LysM)	complete	A1 (DAPDA-PrkC)	phi-SC181 (61/78)	Javan55 (86/100)	no
A	A1	KMB-562	ST-1	V	40016	42.6	41	2	5	3	Resolvase	Large + Small	7	3	Phd/Doc	Clp protease; DNA(cytosine-5-)-methyltransferase; Adenine specific methyltransferase	6	2	Class I	1 (acetylglucosaminidase, amidase, LysM)	complete	A1 (DAPDA-PrkC)	phi-SC181 (61/78)	Javan55 (86/100)	no
A	A1	KMB-679	ST-1	V	40486	42.6	40	2	5	3	Resolvase	Large + Small	7	3	Phd/Doc	Clp protease; DNA(cytosine-5-)-methyltransferase; Adenine specific methyltransferase	6	2	Class I	1 (acetylglucosaminidase, amidase, LysM)	complete	A1 (DAPDA-PrkC)	phi-SC181 (60/78)	Javan55 (85/100)
A	A1	KMB-682	ST-1	V	40579	42.6	40	2	5	3	Resolvase	Large + Small	7	3	Phd/Doc	Clp protease; DNA(cytosine-5-)-methyltransferase; Adenine specific methyltransferase	6	2	Class I	1 (acetylglucosaminidase, amidase, LysM)	complete	A1 (DAPDA-PrkC)	phi-SC181 (60/78)	Javan40 (85/100)
A	A1	KMB-885	ST-1	V	40579	42.6	40	2	5	3	Resolvase	Large + Small	7	3	Phd/Doc	Clp protease; DNA(cytosine-5-)-methyltransferase; Adenine specific methyltransferase	6	2	Class I	1 (acetylglucosaminidase, amidase, LysM)	complete	A1 (DAPDA-PrkC)	phi-SC181 (60/78)	Javan40 (85/100)
A	A1	KMB-889	ST-1	V	40579	42.6	40	2	5	3	Resolvase	Large + Small	7	3	Phd/Doc	Clp protease; DNA(cytosine-5-)-methyltransferase; Adenine specific methyltransferase	6	2	Class I	1 (acetylglucosaminidase, amidase, LysM)	complete	A1 (DAPDA-PrkC)	phi-SC181 (60/78)	Javan55 (85/100)
A	A1	KMB-833	ST-1401	V	40579	42.6	40	2	5	3	Resolvase	Large + Small	7	3	Phd/Doc	Clp protease; DNA(cytosine-5-)-methyltransferase; Adenine specific methyltransferase	6	2	Class I	1 (acetylglucosaminidase, amidase, LysM)	complete	A1 (DAPDA-PrkC)	phi-SC181 (60/78)	Javan55 (85/100)
A	A1	KMB-861	ST-1401	V	40579	42.6	40	2	5	3	Resolvase	Large + Small	7	3	Phd/Doc	Clp protease; DNA(cytosine-5-)-methyltransferase; Adenine specific methyltransferase	6	2	Class I	1 (acetylglucosaminidase, amidase, LysM)	complete	A1 (DAPDA-PrkC)	phi-SC181 (60/78)	Javan55 (85/100)
A	A1	KMB-548	ST-19	III	39921	42.9	42	2	5	3	Resolvase	Large + Small	6	3	Phd/Doc	Clp protease; DNA(cytosine-5-)-methyltransferase; Adenine specific methyltransferase	6	3	Class I	2 (acetylglucosaminidase); (amidase, LysM)	complete	A2 (Rib)	phi-SsUD.1 (54/79)	Javan29 (86/100)	no
A	A2	KMB-659	ST-12	III	44891	42.9	49	3	5	3	Resolvase	Large + Small	6	3	RelE/ParE; YafQ/DinJ	Clp protease; DNA(cytosine-5-)-methyltransferase; Adenine specific methyltransferase	5	2	Class I	1 (endopeptidase(CHAP domain),amidase, LysM)	complete	A3 (HAD hydrolase)	phi-SsUD.1 (33/79)	Javan32 (77/100)	yes
A	A2	KMB-564	ST-1402	V	43846	42.8	51	3	5	3	Resolvase	Large + Small	6	3	RelE/ParE	Clp protease; DNA(cytosine-5-)-methyltransferase; Adenine specific methyltransferase	5	2	Class I	1 (endopeptidase(CHAP domain),amidase, LysM)	complete	A3 (HAD hydrolase)	phi-SsUD.1 (33/79)	Javan32 (77/100)
A	A2	KMB-534	ST-17	III	38718	43.9	42	2	5	2	Resolvase	Large + Small	6	3	RelE/ParE	Clp protease; DNA(cytosine-5-)-methyltransferase; Adenine specific methyltransferase	6	2	Class I	1 (endopeptidase(CHAP domain), amidase, LysM)	complete	A3 (HAD hydrolase)	phi-SC181 (35/78)	Javan32 (90/100)	no
A	A2	KMB-884	ST-17	III	45000	42.9	50	3	5	3	Resolvase	Large + Small	6	3	RelE/ParE	Clp protease; DNA(cytosine-5-)-methyltransferase; Adenine specific methyltransferase	5	2	Class I	1 (endopeptidase(CHAP domain),amidase, LysM)	complete	A3 (HAD hydrolase)	phi-SsUD.1 (33/79)	Javan32 (77/100)
A	A2	KMB-642	ST-23	Ia	45655	42.4	53	3	6	3	Resolvase	Large + Small	6	3	RelE/ParE; YafQ/DinJ	Clp protease; DNA(cytosine-5-)-methyltransferase; Adenine specific methyltransferase	5	2	Class I	1 (endopeptidase(CHAP domain), amidase, LysM)	complete	A3 (HAD hydrolase)	phi-SsUD.1 (26/76)	Javan639 (84/100)	yes
B	B1	KMB-533	ST-1	V	17661	35.8	24	1	2	2	Tyrosine				RelE/ParE						satellite	B (S4p)	SpyCIM25 (44/72)	Javan4 (82/100)
B	B1	KMB-562	ST-1	V	17661	35.8	25	1	2	2	Tyrosine				RelE/ParE						satellite	B (S4p)	SpyCIM25 (44/72)	Javan4 (82/100)
B	B1	KMB-679	ST-1	V	17661	35.8	26	1	2	2	Tyrosine				RelE/ParE						satellite	B (S4p)	SpyCIM25 (44/72)	Javan4 (82/100)
B	B1	KMB-682	ST-1	V	17661	35.8	26	1	2	2	Tyrosine				RelE/ParE						satellite	B (S4p)	SpyCIM25 (44/72)	Javan4 (82/100)
B	B1	KMB-885	ST-1	V	17661	35.8	26	1	2	2	Tyrosine				RelE/ParE						satellite	B (S4p)	SpyCIM25 (44/72)	Javan4 (82/100)
B	B1	KMB-889	ST-1	V	17660	35.8	26	1	2	2	Tyrosine				RelE/ParE						satellite	B (S4p)	SpyCIM25 (44/72)	Javan4 (82/100)
B	B1	KMB-639	ST-6	Ib	16163	34.9	29	1	3	6	Tyrosine										satellite	B (S4p)	SpyCIM25 (46/93)	Javan56 (52/100)
B	B2	KMB-890	ST-10	II	17384	34.6	27	1	1	7	Tyrosine										satellite	B (S4p)	SpyCIM25 (39/97)	Javan13 (82/100)
B	B2	KMB-659	ST-12	II	17384	34.6	27	1	1	7	Tyrosine										satellite	B (S4p)	SpyCIM25 (39/97)	Javan13 (82/100)
B	B2	KMB-675	ST-12	II	17384	34.6	27	1	1	7	Tyrosine										satellite	B (S4p)	SpyCIM25 (39/97)	Javan13 (82/100)
B	B2	KMB-887	ST-12	II	17384	34.6	27	1	1	7	Tyrosine										satellite	B (S4p)	SpyCIM25 (39/97)	Javan13 (82/100)
B	B2	KMB-572	ST-130	VII	17383	34.6	29	1	2	5	Tyrosine										satellite	B (S4p)	SpyCIM25 (39/97)	Javan13 (82/100)
B	B2	KMB-534	ST-17	III	17923	33.8	27	1	1	7	Tyrosine										satellite	B (S4p)	SpyCIM25 (34/97)	Javan27 (82/100)
CFH	C	KMB-548	ST-19	III	33296	35.4	45	1	4	3	Resolvase	Large	8	1		DNA(cytosine-5-)-methyltransferase	5	2	Class III	1 (acetylmuramidase)	complete	C (comG)	phiNJ2 (9/80)	Javan23 (100/100)	yes
DG	D1	KMB-548	ST-19	III	42184	38.7	49 + 1 tRNA	1	5	3	Tyrosine	Large + Small	8	2	HicAB	Clp protease; Paratox	4	2	Class II	1 (acetylmuramidase)	complete	D1 (tRNA-ser)	LF2 (59/94)	Javan39 (60/100)	no
DG	D2	KMB-572	ST-130	VII	44258	36.3	65 + 1 tRNA	1	6	5	Tyrosine	Large + Small	8	2	HicAB	Clp protease; Paratox	4	2	Class II	1 (acetylmuramidase)	complete	D2 (comX)	LF2 (70/100)	Javan39 (71/98)	yes
E	E	KMB-659	ST-12	III	31742	40.3	46	1	3	6	Tyrosine	Large	4		HicAB		4	2	Class III	1 (acetylglucosaminidase)	complete	E (tRNA-cys)	Str03 (96/100)	Javan6 (100/100)	no
E	E	KMB-887	ST-12	II	31742	40.3	48	1	3	6	Tyrosine	Large	4		HicAB		4	2	Class III	1 (acetylglucosaminidase)	complete	E (tRNA-cys)	Str03 (96/100)	Javan6 (100/100)
E	E	KMB-572	ST-130	VII	33871	39.5	56	1	3	4	Tyrosine	Large	5	1	HicAB	DNA(cytosine-5-)-methyltransferase	3	2	Class III	1 (acetylglucosaminidase)	complete	E (tRNA-cys)	Str03 (78/100)	Javan6 (84/99)	yes
CFH	F	KMB-639	ST-6	Ib	33974	37	49	1	2	4	Resolvase	Large + Small	8				6	2	Class III	1 (acetylglucosaminidase)	complete	C (comG)	P9 (31/90)	Javan47 (64/94)	yes
DG	G	KMB-675	ST-12	II	38559	37.1	60	1	4	4	Tyrosine	Large	4	1		Paratox	7	2	Class II	1 (acetylmuramidase)	complete	D2 (comX)	LF4 (64/97)	Javan10 (63/96)
CFH	H	KMB-889	ST-1	V	36453	39.7	53	1	2	3	Resolvase	Large + Small	8	2		DNA(cytosine-5-)-methyltransferase; Paratox	6	2	Class II	1 (acetylmuramidase)	complete	C (comG)	phiNJ2 (18/72)	Javan11 (94/100)
CFH	H	KMB-884	ST-17	III	36453	39.7	53	1	2	3	Resolvase	Large + Small	8	2		DNA(cytosine-5-)-methyltransferase; Paratox	6	2	Class II	1 (acetylmuramidase)	complete	H (CuT)	phiNJ2 (18/72)	Javan11 (94/100)

## Sheet: Table S5
Table S5. GBS Crispr-Cas system.
Isolate	CC	ST	Serotype	No of CRISPR spacers 2A CRISPR1/1C CRISPR2	2-A CRISPR1 spacers																			1-C CRISPR2 spacers
KMB-533	CC-1	ST-1	V	15					7	40	13/H	84	81	130	5	98	42	101	51	121	28	17	96
KMB-562	CC-1	ST-1	V	8												84	150	80	111	121	28	17	96
KMB-679	CC-1	ST-1	V	5															120*	84*	111*	121*	96*
KMB-682	CC-1	ST-1	V	12								31	39/C	120	84	81	150	80	111	121	28	17	96
KMB-885	CC-1	ST-1	V	7													29	122	119	151*	21*	123	23
KMB-889	CC-1	ST-1	V	11									62	18	64	119*	151	79	155	21	95	49	21
KMB-833	CC-1	ST-1401	V	9											130	113	78/H	105	130	113	51	17	96
KMB-861	CC-1	ST-1401	V	7													126	116	2	55/D2+G	27	76	49
KMB-564	CC-1	ST-1402	V	-
KMB-890	CC-12	ST-10	II	13/4							152/D1	67	125	147	38	56	12	65	41	87	156	149	33									58	74	19	30
KMB-659	CC-12	ST-12	II	-
KMB-675	CC-12	ST-12	II	16/11				118	104	148	36	114	137	103	52/D1	92/D1	14	124	100	72/F	25	117	3		69	1	34	A	135	127	58	74	19	53/F	30
KMB-887	CC-12	ST-12	II	19/5	45	32	9	37	20	138	140	4	65	6	47	77	11	131	86	129	112	85	91								58*	74*	19*	53*/F	30*
KMB-534	CC-17	ST-17	III	11									139/D1	134	24/D1+G	46	68/D2	43	110	88/D1+D2	106	48/D1	153
KMB-884	CC-17	ST-17	III	6														66	133/D1	44	10	52/D1	16
KMB-548	CC-19	ST-19	III	13							143/H	136	50	94	22/D2+G	57/D2+G	63	146	90	71	17*	96	15
KMB-642	CC-23	ST-23	Ia	1																			108
KMB-797	CC-23	ST-23	Ia	12								142	109	93	141	97	70	70	128	35	73	61	107
KMB-639		ST-6	Ib	-
KMB-572		ST-130	VII	5/12															59	60/C	145	99	102	154	75	157	54	83	26	115	89	144	19	82	8
Remarks
CRISPR spacers corresponding to prophages identified in this study ale coloured red
Spacers labeled with asterics differ from consensus sequence

## Sheet: Table S6
Table S6. Prophage induction.
Bacterial strain	ST	Average genome coverage	Prophage	Average coverage of prophage contig	Contig size (bp)
KMB-533	ST-1	2.7	KMB-533-A1
			KMB-533-B1
KMB-534	ST-17	2.9	KMB-534-A2
			KMB-534-B2
KMB-548	ST-19	2.5	KMB-548 –A1
			KMB-548-C	60	33553
			KMB-548-D1
KMB-562	ST-1	3.1	KMB-562-A1
			KMB-562-B1
KMB-572	ST-130	4.9	KMB-572-B2
			KMB-572-D2	2253	44582
			KMB-572-E	486	34210
KMB-639	ST-6	3.3	KMB-639-B1
			KMB-639-F	480	64705
KMB-642	ST-23	3.1	KMB-642-A2	115	54515
KMB-659	ST-12	3.2	KMB-659-A2	1678	53599
			KMB-659-B2
			KMB-659-E
